# Supplementary material for: Urinary KIM-1 as a Marker of Renal Tubular Injury Associated with Urethral Obstruction in Non-Azotemic Cats
Source: Animals (Basel). 2026 Jun 19;16(12):1907. doi: 10.3390/ani16121907 (PMC13295918; doi:10.3390/ani16121907)
Supplement: Supplementary file 1 [file animals-16-01907-s001.zip]

Archive with 1 entries (1 files):
- animals-4333854-supplementary.xlsx
