# Supplementary material for: Urinary KIM-1 as a Marker of Renal Tubular Injury Associated with Urethral Obstruction in Non-Azotemic Cats
Source: Animals (Basel). 2026 Jun 19;16(12):1907. doi: 10.3390/ani16121907 (PMC13295918; doi:10.3390/ani16121907)
Supplement: Supplementary file 1 [file animals-16-01907-s001.zip › animals-4333854-supplementary.xlsx]

## Sheet: Planilha1
Animal	Código	Name	Age	Weight	Castrated	sCre	Uréia	USG	RPC	KIM - 1	uCre	Index KIM-1	pH	Ptrotein	uRBC	uWBC	Crystal
1	GUO 01D	Snow	1	4.75	Sim	1.2	47	1.05	0.1	18.2667	183.2	9.97089	7.5	2+	>3/HPF	0–3/HPF	Struvite
2	GUO 02D	Miau	1	4.25	Sim	1.5	63	1.025	0.1	41.9333	183.2	22.8894	7.5	1+	>3/HPF	0–3/HPF	Struvite
3	GUO 04M	Robinho	2	4.8	Sim	1.1	48	1.025	0.07	79.9696	401.63	19.9113	6.5	2+	0–3/HPF	0–3/HPF	Struvite
4	GUO 05M	Pirata	2	4.5	Sim (4meses)	1.4	37	1.01	0.07	39.34	401.63	9.79509	7	1+	0–3/HPF	>3/HPF	Struvite
5	GUO 07M	Chico	4	4.1	Sim (6 meses)	1.5	44	1.021	0.2	12.7288	151.6	8.39631	6.5	1+	0	0	Struvite
6	GUO 09M	Yoda	2	5	Sim (5meses)	1.2	43	1.025	0.03	23.896	184	12.987	6.5	1+	>3/HPF	0–3/HPF	0
7	GUO 15M	Novinho	5	4.28	Não (24 meses)	1.3	48	1.013	0.32	25.9333	209.69	12.3675	7.5	2+	>3/HPF	>3/HPF	Struvite
8	GUO 19M	Toin	3	5.1	Não (24 meses)	1.4	40	1.03	0.66	30.7864	318.52	9.66545	7	3+	>3/HPF	0–3/HPF	Struvite
9	GUO 02M	Tom	1	4.4	Inteiro	1.7	63	1.021	1.9	29.9333	96.42	31.0447	6.5	3+	>3/HPF	>3/HPF	Struvite
10	GUO 10M	Mel	1	5	Sim (6 meses)	1.8	61	1.025	0.06	15.8176	356.23	4.44028	6.5	1+	0–3/HPF	0	0
11	CTD 05 (doente)	Black White	2	3.3	Sim (6 meses)	1.1	54	1.018	0.16	25.2667	335	7.54229	7.5	1+	>3/HPF	0–3/HPF	0
12	GUOD		1	4.5	Sim (6 meses)	1.2	63	1.025	0.1	24.6	183.2	13.4279	7.5	1+	>3/HPF	0–3/HPF	Struvite
13
14
CT 1	CT 01M	Escuretto	2	6	Sim (6 meses)	1.4	46	1.047	0.05	6.3136	791.53	0.797645	6.5	1+	0	0	0
CT 2	CT 02M	Maurício	5	5.3	Sim (12 meses)	1.5	49	1.068	0.03	7.5016	791.53	0.947734	6	0	0	0	0
CT 3	CT 03M	Sushi	2	5.3	Sim (16 meses)	1.5	47	1.051	0.07	2.0368	589.74	0.345373	6.5	0	0–3/HPF	0	0
CT 4	CT 05M	John Snow	1	4.7	Sim (16 meses)	1.5	59	1.051	0.05	2.0368	378.94	0.537499	6	0	0	0	0
CT 5	CT 04M	Tom	4	3.2	Não	1.5	35	1.047	0.05	2.0368	341.91	0.595712	6.5	1+	0	0–3/HPF	CaOX
CT 6	CT 06M	Bebe	5	5.3	Sim (6 meses)	1.4	33	1.046	0.05	1.5616	390.5	0.399898	6.5	0	0	0	0
CT 7	CT 07M	Bruce Lee	5	4.5	Sim (6 meses)	1.4	48	1.068	0.04	6.3136	419.96	1.50338	6	0	0	0	0
CT 8	CT 13M	Peri	1	3.5	Não	1.5	60	1.068	0.06	0.3736	151.52	0.246568	6.5	1+	0–3/HPF	0–3/HPF	0
CT 9	CT 11M	Menino Ramon	2	4.5	Sim (16 meses)	1.4	33	1.046	0.12	2.0368	350.37	0.581328	6	0	0	0–3/HPF	0
CT 10	CT 10M	Thomas	1.5	3.5	Não	1.4	49	1.068	0.1	6.3136	701.24	0.900348	6	0	0	0	0
CT 11	CTD	Pantera	1	4.15	Não	1.5	47	1045	0.15	2.0368	500	0.40736	6.5	1+	0–3/HPF	0–3/HPF	0
CT 12	CT 14M	Chocolate	1	3.5	Não	1.5	50	1.046	0.15	0.3736	423.98	0.0881174	6.5	0	0	0	0
